# Supplementary material for: Challenges in Drug Discovery for Intracellular Bacteria
Source: Pathogens. 2021 Sep 11;10(9):1172. doi: 10.3390/pathogens10091172 (PMC8468363; doi:10.3390/pathogens10091172)
Supplement: Supplementary file 1 [file pathogens-10-01172-s001.zip]

Archive with 1 entries (1 files):
- pathogens-1257395-supplementary.pdf
